# Supplementary material for: Bacterial live therapeutics for human diseases
Source: Mol Syst Biol. 2024 Oct 23;20(12):1261–81. doi: 10.1038/s44320-024-00067-0 (PMC11612307; doi:10.1038/s44320-024-00067-0)
Supplement: Supplementary file 1 — Dataset EV1 [file 44320_2024_67_MOESM1_ESM.xlsx]

## Sheet: Dataset EV1_Readme
Dataset EV1: Preclinical and clinical trials using pathogenic-derived LBP. Top, LBP-based on wild-type (WT) species; bottom, LBPs-based on engineered pathogenic bacteria. NA, not applicable.

## Sheet: Dataset_EV1
LBP-based on WT bacteria
Bacteria	Disease	Metabolite/mechanism	Stage of research	NCT/Reference (doi)
Mycobacterium bovis (BCG)	Bladder cancer	NA	Clinical Phase 4	NCT05580354
		NA	Clinical Phase 1/2	NCT03317158
		NA	Clinical Phase 2	NCT02281383
		NA	Clinical Phase 3	NCT03711032
		NA	Clinical Phase 3	NCT04149574
		NA	Clinical Phase 1/2	NCT03892642
Pseudomonas aeruginosa	Metastatic breast cancer	NA	Clinical Phase 2	NCT01380808
	Lung cancer	NA	Clinical Phase 3	10.1007/s12032-015-0583-1
	Bladder cancer	NA	Clinical Phase 2	NCT05975151
LBP-based on engineered
Bacteria	Disease	Metabolite/mechanism	Stage of research	Reference/NCT
	Brain tumor	Engineered attenuated strain (ΔactA/ΔinlB) expressing the EGFRvIII-NY-ESO-1 vaccinetryptophanase	Clinical Phase 1	NCT01967758
Listeria monocytogenes	Breast cancer	Bacteria engineered to fuse HER2 to Listeria protein	Preclinical	10.1016/j.semcancer.2021.05.012
		Bacteria loaded with Meage-b vaccine	Preclinical	10.1038/sj.bjc.6604526
	Ovarian fallopian or peritoneal cancer	Engineered attenuated strain (ΔactA/ΔinlB) expressing mesothelin	Clinical Phase 1/2. Terminated	NCT02575807
	Cervical cancer	Engineered attenuated strain encoding HPV 16 E7 Vaccine ADXS11-001	Clinical Phase 2	NCT01266460
	Advanced prostate cancer	Engineered attenuated strain (ΔactA/ΔinlB) expressing 4 tumor associated antigens with relevance in prostate cancer	Clinical Phase 1	NCT02625857
			Clinical Phase 1/2	NCT02325557; 10.1093/oncolo/oyac048
			Clinical Phase 2. Withdrawn	NCT02906605
	Malignant pleural mesothelioma	Engineered attenuated strain (ΔactA/ΔinlB) expressing mesothelin	Clinical Phase 1	NCT01675765
	Advanced adenocarcinoma	Engineered attenuated strain expressing mesothelin	Clinical Phase 2	NCT03371381; 10.1016/j.jtocrr.2020.100103
	Advanced solid tumors	Engineered attenuated strain (ΔactA/ΔinlB) expressing mesothelin	Clinical Phase 1. Terminated	NCT00585845
		Attenuated strain engineered to express 22 tumor associated antigens found in non-small cell lung cancer	Clinical Phase 1/2	NCT03847519; 10.1200/JCO.2020.38.15_suppl.e21682
	Pancreatic cancer	Engineered attenuated strain expressing mesothelin	Clinical Phase 2	NCT01417000; 10.1158/1078-0432.CCR-19-3978
			Clinical Phase 2	NCT03006302
			Clinical Phase 2	NCT03190265
			Clinical Phase 2	NCT02004262
Mycobacterium bovis (BCG)	Bladder cancer	Bacteria engineered to produce IL-15 antagonist	Clinical Phase 2/3	NCT03022825
		Bacteria engineered to produce STING agonists	Preclinical	10.1101/2023.12.15.571740
		Bacteria engineered to overexpress disA	Preclinical	10.1038/s41467-022-28509-z; 10.1101/2023.12.15.571740
		Bacteria engineered to express listeriolysin-O from Listeria and deletion of urease C	Clinical Phase 1/2	NCT02371447; 10.1016/S1569-9056(18)31563-X
		NA	Clinical Phase 4. Unknown	NCT03790384
	EBV-associated tumors	Recombinant Bacillus Calmette Guerin (rBCG) vector vaccine carrying a human IL-2 and EBV BZLF1 fusion gene (IL-2-BZLF1-rBCG)	Preclinical	10.1007/s00253-023-12851-3
	Tuberculosis	Bacteria engineered to overexpress disA	Preclinical	10.3389/fimmu.2019.01519, 10.1093/infdis/jiz116
Mycoplasma pneumoniae	S. aureus and P. aeruginosa biofilms	Bacteria engineered to secrete antibiofilm and bactericidal enzymes	Preclinical	10.15252/msb.202010145; 10.1038/s41587-022-01584-9
	Inflammation	Bacteria engineered to secrete IL-10 and scIL-10	Preclinical	10.15252/msb.202211037
Salmonella enterica Typhimurium	Breast cancer	Bacteria engineered (∆ppGpp) showed anti-cancer effect	Preclinical	10.1016/j.omto.2023.100745
		Bacteria engineered to deliver Cytolysin A, IL-2, IL-18, IL-21, tumor associated antigens, enzymes	Preclinical	10.4068/cmj.2016.52.3.173
		Bacteria engineered to deliver long non-coding antisense-RNA against RCAS1	Preclinical	10.1016/j.omtn.2023.102053
		Attenuated strain engineered to produce Tryptophanase leading to amino acid deprivation	Preclinical	10.3390/microorganisms11051355
		NA	Preclinical	10.21873/invivo.12602
	EGFR breast cancer	Attenuated bacteria (∆ppGpp) engineered to produce TGFα-PE38	Preclinical	10.3389/fonc.2021.624759
	αvβ3 breast cancer	Bacteria engineered to incorporate the RGD peptide enhancing response	Preclinical	10.3389%2Ffonc.2021.624759
	Schvannoma	NA	Preclinical	10.1073/pnas.2202719119
	Lung cancer	Bacteria engineered (SL7207) to express c-Raf	Preclinical	10.1186/1471-2407-5-15
		Bacteria engineered (VNP20009) to express shRNA targeting sox2 + HM-3	Preclinical	10.1186/s13046-016-0381-4
		Engineered ELH1301 strain to secrete Clostridium perfringens toxin	Preclinical	10.1038/s41598-022-26105-1
		Strain SL3261 vaccine encoding the extracellular domain of the murine VEGFR-2 (FLK1)	Preclinical	10.1248/bpb.33.174
		S. enterica expressing the RNA-binding motif protein 5 (RBM5)	Preclinical	10.1186/1477-7819-11-123
	Melanoma	Attenuated bacteria (VNP20009) engineered to express tumstatin	Preclinical	10.1007/s11684-022-0925-2
		Attenuated bacteria (VNP20009) engineered to express GM-CSF and IL-7	Preclinical	10.1016/j.bioactmat.2023.09.007
		Attenuated bacteria (VNP20009) engineered to express IL-2	Preclinical	10.1016/j.clim.2008.08.021
		Attenuated bacteria showed anti-tumor effect	Preclinical	10.1093/pnasnexus/pgad484
		Bacteria engineered to produce radiation-sensitizing inhibin alpha gene	Preclinical	10.3390/microorganisms9112408
		Attenuated strain delivering PD-1 siRNA in combination with pimozide drug therapy	Preclinical	10.1038/s41419-019-1418-3
	Advanced tumors	NA	Preclinical	10.7150/thno.87340
			Preclinical	10.1016/j.biomaterials.2023.122135
			Clinical Phase 1	NCT00004216
			Clinical Phase 1	NCT00004988
			Clinical Phase 1	NCT00006254
		Bacteria engineered to produce GM-CSF + IL-7	Preclinical	10.1016/j.bioactmat.2023.09.007
		Bacteria engineered to produce methioninase SGN1	Clinical Phase 1/2	NCT05038150
		Bacteria engineered to produce methioninase SGN2	Clinical Phase 1/2	NCT05103345
	Pancreatic cancer	Bacteria engineered to produce IL-2	Clinical Phase 2	NCT04589234
	Malignant pleural and abdominal effusions	Attenuated bacteria engineered to produce L-metholase	Clinical Phase 1/2	NCT06178003
Yersinia enterocolitica	Advanced solid tumors	Attenuated bacteria engineered to produce RIG-1 and GMP-AMP	Clinical Phase 1/2	NCT05120596
Pseudomonas aeruginosa	Lung cancer	Attenuated strain (∆vfR∆exoS∆exoT)	Preclinical	10.1093/nsr/nwad031
	Melanoma	Attenuated CHA-OST expressing S54-Ova for immunogenicity	Preclinical	10.1016/j.ymthe.2006.06.011
		Attenuated strain CHA-ORL that delivers immunogenic antigens	Preclinical	10.1128/CVI.00278-07
	Glioma	Attenuated strain CHA-OST delivering the tumor-associated antigen Tyrosinase-related protein 2	Preclinical	10.4161/bbug.1.1.9482
