# Supplementary material for: Bacterial live therapeutics for human diseases
Source: Mol Syst Biol. 2024 Oct 23;20(12):1261–81. doi: 10.1038/s44320-024-00067-0 (PMC11612307; doi:10.1038/s44320-024-00067-0)
Supplement: Supplementary file 2 — Dataset EV2 [file 44320_2024_67_MOESM2_ESM.xlsx]

## Sheet: Dataset EV2_Readme
Dataset EV2: Preclinical and clinical trials using LBP-based on microbiota species on-site. Top, LBP-based on wild-type (WT) species; bottom, LBPs-based on engineered bacteria. In WT section, LBP therapy is classified based on the use of individual bacteria (top) or consortia (bottom). NA, not applicable.

## Sheet: Dataset EV2
LBP-based on WT bacteria
INDIVIDUAL BACTERIA	Bacteria	Disease	Metabolite/mechanism	Stage of research	NCT/Reference (doi)
	Bacillus circulans	Acne	Flavin-mediated electron transfer aleviates local inflammation	Preclinical	10.1038/s41598-022-23848-9
	Bacillus subtilis	Cutaneous wounds	In polyvynil microparticles as wound dressing (local)	Preclinical	10.1021/acsomega.1c00790
	Bifidobacteria adolescentis	Atopic dermatitis	Bacteria growth promotes local Treg differentiation and Th2 response supression	Preclinical	10.1007/s00394-019-02145-8
	Bacilus velezensis	Clostridium difficile infection	NA	Clinical Phase 1	NCT04891965
	Bifidobacterium breve Bif195	Chron's disease	NA	Clinical Phase N/A	NCT04842149
	Clostridium difficile NTCD-M3 spores	Vancomycin-induced dysbiosis	NA	Clinical Phase N/A	NCT05693077
	Clostridium novyi	Advanced solid tumor	NA	Clinical Phase 1	NCT01924689
			NA	Clinical Phase 1	NCT03435952
	Enterococcus gallinarum (MRx0518)	Solid tumors	NA	Clinical. Terminated	NCT03637803
		Pancreatic Cancer	NA	Clinical Phase 1	10.1200/JCO.2023.41.16_suppl.3145
	E. coli Nissle 1917	Constipation	NA	Clinical Phase 4	NCT02726295
		Colorectal cancer	NA	Clinical Phase 4	ACTRN12619000210178
		Infantile diarrhea	NA	Clinical Phase 4	NCT01469273
		Ulcerative colitis	NA	Clinical Phase 4	NCT01772615
			NA	Clinical Phase 4	NCT04969679
	Faecalbacterium prausnitzii	Chron's disease	Boosts corticosteroid response	Clinical Phase 1	NCT05542355
	Janthinobacterium lividum	Atopic dermatitis	NA	Clinical Phase 2	NCT05253755
		Tinea Versicolor	NA	Clinical Phase 2	NCT04937920
		Onychomycosis	NA	Clinical Phase 2	NCT05491603
		Tinea Pedis	NA	Clinical Phase 2	NCT05493488
	Lactobacilli acidophilus	Infertility	NA	Clinical Phase N/A	TCTR20190429001
	Lacticaseibacillus rhamnosus GG	Allergy	Reduction of bronchoalveolar lavage eosinophil counts, lung IL-13 and IL-5 and airway hyperreactivity	Preclinical	10.1080/19490976.2020.1766345
		Respiratory infection	NA	Clinical Phase 2	NCT01782755
		Neurogenic lower urinary tract dysfunction	NA	Clinical Phase 2	NCT04323735
		COPD	NA	Clinical Phase 1	NCT03449459
	Lactococcus lactis	Vibrio cholerae infections	NA	Preclinical	10.1126/scitranslmed.aao2586
		Diabetic wounds	Production of lactic acid and M1 to M2 macrophague differenciation	Preclinical	10.1002/adfm.202105749
	Lactobacillus vaginalis	Vulvovaginal atrophy	NA	Clinical Phase 2	NCT05974449
	RBX2660 (Rebiotix®)	Clostridium difficile infection	NA	Clinical Phase 3	NCT03244644; 10.1007/s40265-022-01797-x
	Rhodobacter johrii	Cutaneous wounds	Photosynthetic bacteria-incorporated hydrogel	Preclinical	10.1016/j.actbio.2021.12.017
	Roseomonas mucosa	Atopic dermatitis	Bacteria Improves epithelial barrier function through production of sphingolipids, cholinergic signaling, and flagellin expression	Preclinical	10.1126/scitranslmed.aaz8631
		Atopic dermatitis and Staphylococcus aureus infection	Bacteria production of glycerophospholipids synthesis activates tissue-repair pathways	Clinical Phase 1/2	NCT03018275; 10.1172/jci.insight.120608
	Staphylococcus aureus	Methicillin-resistant Staphylococcus aureus (MRSA) infection	Bacteria fermentation of glycerol induces SCFA and systemic antibody production	Preclinical	doi:10.3390/ijms19051290
	Staphylococcus cohnii	Atopic dermatitis and psoriasis	Bacteria induces antiinflammatory-related genes in target cells	Preclinical	10.1016/j.celrep.2021.109052
	Staphylococcus epidermidis	Photoaging	Bacteria induces the formation of 4‑hydroxynonenal, cyclobutane pyrimidine dimers reducing UV-B induced injures (local)	Preclinical	10.1038/s41598-020-78132-5
			Bacteria production of Butyric acid modulates pro-inflammatory IL-6 cytokine production	Preclinical	10.3390/ijms20184477
		Atopic dermatitis and Staphylococcus aureus infection	Bacteria production of serine protease glutamyl endopeptidase and β-defensins, activates Gamma delta T cells and upregulate Perforin-2 (local)	Preclinical	10.3389/fimmu.2020.550946
		Acne (Cutibacteriun acnes)	Bacteria fermentation of PEG-8 Laurate generates electricity, and inhibits production of pro-inflammatory MIP-2 as well as glycerol fermentation	Preclinical	10.3390/ijms21145103
			Bacteria induces local IL-8 and neutrophil recruitment to combat inflammation	Preclinical	NCT04731259
	Staphylococcus hominis	Atopic dermatitis, Netherton syndrome, psoriasis and rosacea	Bactericidal effect	Clinical Phase 1	NCT03151148
			Inhibition of S.aureus growth	Clinical Phase 1	NCT05177328
	SYNB 8802	Enteric hyperoxaluria	NA	Clinical Phase 1	NCT04629170
	VE416	Peanut allergy	NA	Clinical Phase 1/2. Suspended	NCT03936998
CONSORTIUM	B244 live topical biotherapeutic	Atopic dermatitis	Bacteria leads to a reduction of pruritus and improvement of eczema signs in patients with this condition	Clinical Phase 2	NCT04490109
	Lactiobacilli acidophilus and Lactobacillus rhamnosus	Bacterial vaginosis	Bacteria in combination with lactoferrin leads to reduction of the symptoms	Clinical Phase N/A	10.3920/BM2018.0075
	Bio-Kult®	Inflammatory bowel disease	NA	Clinical Phase 4	NCT03251625
	Defined consortium VE800	Advanced tumors	NA	Clinical Phase 1	NCT04208958
	Defined Bacterial Consortium (VE202)	Ulcerative colitis	NA	Clinical Phase 2	NCT05370885, 10.1038/s41586-019-0878-z
	Defined probiotic mixture (contains 8 different strains)	Inflammatory bowel disease	NA	Clinical N/A	NCT03266484
	Fecal Microbiota Transplant (FMT)	Clostridium difficile infection	NA	Clinical Phase 2	NCT03617445
		Clostridium difficile infection	NA	Clinical Phase 2	NCT02830542
		Clostridium difficile infection	NA	Clinical Phase 1	NCT02865616
		Chron's disease	NA	Clinical Phase 1	NCT03267238
		Chron's disease	NA	Clinical Phase 3	NCT04997733
		Gastrointestinal cancer	NA	Clinical Phase 1	NCT04130763
		Inflammatory bowel disease	NA	Clinical Phase 1	NCT01560819
		Ulcerative colitis associated pouchitis	NA	Clinical Phase 2	NCT02049502
		Ulcerative colitis	NA	Clinical Phase 1	NCT02516384; 10.1053/j.gastro.2021.09.061
	Lactobacillus paracasei and Bifidobacterium longum	Inflammatory bowel disease	NA	Clinical Phase 2	NCT02213172
	Lactobacilli consortium	Inflammatory lesions	Bacteria induces antiinflammatory responses	Preclinical	10.1016/j.xcrm.2022.100521
	Lactobacillus rhamnosus, L. plantarum, and Lactiplantibacillus pentosus	Respiratory viral infections	Immunostimulatory activity and temporary colonization of the administered strains in throats of healthy volunteers to prevent viral infections	Clinical Phase N/A	NCT04793997
		Acne	Bacteria provides skin hydration and immunomodulatory effects	Clinical Phase N/A	NCT04216160
		Allergy	Reduced easinophiles, IL-13 and IL-5 on the lung	Preclinical	10.1111/all.13502
	MET4	Gastrointestinal cancer	Not Applicable	Clinical Phase 2/3	NCT03686202
	OMNi-BiOTiC® Active	Upper tract infections	Not Applicable	Clinical Phase N/A	NCT05879393
	SER-109	Clostridium difficile infection	Not Applicable	Clinical. Phase 3 completed	NCT03183128
	Skin microbiota transfer (SMT)	Atopic dermatitis	Immunomodulatory effects	Clinical Phase 1/2	NCT05003804
		Underarm odor	Restoration of good microbiota improves underarm odour	Preclinical	10.1111/exd.13259
	Staphylococcus epidermidis strain MO34 and MO38	Neoplasia	Bacteria synthesis of 6-N-hydroxyaminopurine which hinders DNA polymerase activity	Preclinical	10.1126/sciadv.aao4502
	RBX7455	Clostridium difficile infection	Not Applicable	Clinical Phase 1	NCT02981316
	Roseomonas mucosa	Atopic dermatitis	Not Applicable	Clinical Phase 2.Terminated	NCT04936113
		Atopic dermatitis	Not Applicable	Clinical Phase 2	NCT04504279
	Lactobacillus and Bifidobacterium	Clostridium difficile infection	Not Applicable	Clinical Phase 2	NCT01680874
	VE-303	Clostridium difficile spores colonization	Higher VE303 doses associate with microbiota and metabolite changes	Phase 1	NCT04236778
LBP-based on engineered
INDIVIDUAL BACTERIA	Bacteria	Disease	Metabolite/mechanism	Stage of research	Reference/NCT
	Bifidobacterium bifidum	Lung tumor	Ce6–B. bifidum–anti-DR5 Ab under 671 nm laser or ultrasound irradiation generated reactive oxygen species, targeted hypoxic regions and inhibited laryngeal tumor growth	Preclinical	10.1016/j.actbio.2022.05.016
	Bifidobacterium longum	Solid tumors	Attenuated bacteria producing IL-12	Clinical Phase 2. Terminated	NCT04025307
		Advanced/Metastatic Solid Tumors	Recombinant bacteria producing APS001F	Clinical Phase 1/2. Suspended	NCT01562626
	Cutibacteriun acnes	Acne	Bacteria produces human cytokines (such as IL-10, IL-6, IL-7, and IL-8) through an inducible promoter located in front of the ftsAZ operon, enabling precise control over bacterial cell division	Patent	Under the Xycrobe® technology (WO2017147507A1)
			Bacteria secretes the therapeutic molecule NGAL, promoting apoptosis in sebocytes, leading to a reduction in sebum and, C. acnes count	Preclinical	10.1038/s41587-023-02072-4
	Clostridium butyricum	Melanoma	Metabolic engineering of C. butyricum, labeled with a photosensitizer proliferates in anaerobic regions, stimulating the TME. The photosensitizer on the bacteria aids melanoma removal under light irradiation	Preclinical	10.1002/advs.202105807
	Escherichia coli	Melanoma	Bacteria secretes HSulf-1 within, and anchor DOX-linked GLY nanoparticles on the surface	Preclinical	10.1016/j.actbio.2022.12.027 (GDOX@HSEc)
		Solid tumors	Engineered bacteria producing STING agonist and administered as a tumor injection.	Clinical Phase 1	NCT04167137; 10.1158/1078-0432.CCR-23-0118
	Lactococcus lactis	Gut dysbiosis	L. lactis degrades β-lactams which disrupt commensal bacteria minimizing gut dysbiosis without affecting the ampicillin concentration	Preclinical	10.1038/s41551-022-00871-9
		Cutaneous wounds	Bacteria produces CXCL12 in tandem with yellow light-emitting diodes therapy	Preclinical	10.1111/1751-7915.13885
			Hydrogel for wound dressing containing CXCL12-expressing Bacteria	Preclinical	10.1021/acsami.2c20399
		Diabetic wounds	AUP1602-C engineered to produce hFGF2, IL-4 and CSF1	Preclinical	10.1371/journal.pone.0264775
			Bacteria produces VEGF	Preclinical	10.1002/adfm.202105749
	Limosilactobacillus reuteri (ILP100-Topical)	Wound healing disorder, diabetic foot ulcer	Bacteria produces CXCL12	Clinical Phase 2	NCT05608187
	Staphylococcus epidermidis	Melanoma	Bacteria expressed tumor peptides eliciting tumor-specific T cells response	Preclinical	10.1126/science.abp9563
		Papulopustular rosacea	Bacteria induces IL-8 secretion	Clinical Phase 1b	NCT04731259
		Netherton syndrome	Bacteria produces serine protease inhibitor	Clinical Phase 1b	NCT06137157
	Magneto-ovoid strain MO-1 (zeta proteobacterial strain)	Cutaneous wound	S. aureus killing via local magnetic hyperthermia	Preclinical	10.1128/AEM.04103-15
	Synechococcus elongatus PCC7942 + Engineered E. coli / L. lactis	Cutaneous wound	Sucrose produced by S. elongatus PCC7942 lead to growth of the heterotrophic engineered bacterium (E.coli, L. lactis) to secrete CXCL12	Preclinical	10.1021/acsami.2c20399
