# Supplementary material for: Bacterial live therapeutics for human diseases
Source: Mol Syst Biol. 2024 Oct 23;20(12):1261–81. doi: 10.1038/s44320-024-00067-0 (PMC11612307; doi:10.1038/s44320-024-00067-0)
Supplement: Supplementary file 3 — Dataset EV3 [file 44320_2024_67_MOESM3_ESM.xlsx]

## Sheet: Dataset EV3_Readme
Dataset EV3: Summary of microbiota-derived LBP using GI-body axes. Top, Wild-type (WT) bacteria species; Bottom, engineered bacteria. In WT section, LBP therapy is classified based on the use of individual or consortia bacterial species.

## Sheet: Dataset EV3
WT bacteria
INDIVIDUAL BACTERIA	Disease	Bacteria	Metabolite/mechanism	Stage of research	Reference/NCT
	Alzheimer's disease	Clostridium butyricum	Bacteria induces anti-neuroinflammatory effect	Preclinical	10.1002/mnfr.201900636
	Asthma and allergy	Lacticaseibacillus rhamnosus GG	NA	Clinical trial Phase 4	NCT00490425; 10.1111/j.1365-2222.2010.03560.x
	Attention-Deficit/Hyperactivity Disorder	Lacticaseibacillus rhamnosus GG	NA	Clinical trial. Phase N/A	UKC-MB-KME-19-06/16
		Bifidobacterium bifidum (Bf-688)	Bacteria inhibit the outgrowth of Sutterella improving ADHD symptoms	Clinical Phase 3	NCT04958460
	Atopic dermatitis	Bifidobacterium adolescentis	Promotes immunomodulatory cell response and increases Lactobacillus relative abundance	Preclinical	10.1007/s00394-019-02145-8
	Autism spectrum disorder	Lactobacillus plantarum PS128	NA	Clinical. Recruiting	NCT05307744
		Lactobacillus plantarum	NA	Clinical. Phase N/A	NCT04592276
		Lacticaseibacillus rhamnosus GG	NA	Clinical trial. Phase N/A	NCT00167700
	Breast cancer	Bifidobacterium infantis 35624	In combination with doxorubicin reduces significantly the tumor size	Preclinical	10.1007/s12602-021-09899-w
			Alongside Bif@BDC-NPs led to a remarkable tumor inhibition with less adverse effects	Preclinical	10.1016/j.ijbiomac.2024.131428
		Lactobacillus plantarum	Bacteria production of butyrate	Preclinical	10.1080/19490976.2023.2202593
	COVID-19	Lacticaseibacillus	NA	Clinical trial. Phase N/A	NCT04399252
	Cystic fibrosis	Lactobacillus	Bacteria target gut inflammation	Clinical trial. Phase N/A	NCT01837355
	Multiple Sclerosis	Bacillus amyloliquefaciens	Bacteria reduce neuroinflammation	Preclinical	10.3390/nu15030550
		Bacteroides fragilis	Bacteria produce polysaccharide A, converting naïve CD4+ T cells into interleukin (IL)-10-producing FoxP3+Treg cells	Preclinical	10.1038/mi.2010.29
	Parkinson's disease	Lacticaseibacillus paracasei	NA	Clinical trial. Phase N/A	ChiCTR1800016795
			Bacteria control minor symptoms of Parkinson's disease	Preclinical	10.1039/d3fo00728f
		Lactobacillus plantarum	Bacteria regulate the level of dopamine in specific brain regions	Clinical trial. Phase N/A	NCT03566589
		Lactobacillus plantarum	Bacteria produce GABA	Preclinical	10.1186/s40035-023-00391-9
	Policystic Ovarian Syndrome	Lactobacillus BSL_PS6	NA	Clinical Phase 1/2	NCT04029805
	Respiratory infection and inflammation	Lacticaseibacillus rhamnosus GG	NA	Clinical Phase 4	NCT02462590
		Bifidobacterium lactis M8	NA	Clinical. Completed	NCT04122495
		Bifidobacterium lactis M8	Bacteria reduces the duration of nasal, pharyngeal and general flu-like symptoms	Clinical trial. Phase N/A	NCT04122495; 10.1007/s00394-021-02689-8
	Skin cancer	Bifidobacterium	Bacteria improved tumor control to the same degree as PD-L1–specific antibody therapy (ICI), and combination treatment nearly abolished tumor outgrowth	Preclinical	10.1126/science.aad1329
	Skin damage	L. fermentum strain TKSN041	Bacteria combined with nicotinamide mononucleotide scavenges different oxidant species and reducing damage	Preclinical	10.3389/fphar.2021.643089
	Tumors	Enterococcus gallinarum	Bacteria expression of HLA-DR and decreased PD-L1 expression on myeloid cells together with increased CD8+ T-cell frequencies in circulation.	Clinical Phase 1/2	NCT03637803;10.1136/jitc-2022-SITC2022.0838
	Uper tract respiratory allergies	Lacticaseibacillus rhamnosus GG	NA	Clinical. Completed	NCT00159523
CONSORTIUM	Alcoholic Hepatitis	Microbiota suspension	NA	Clinical Phase 1	NCT05006430
	Alzheimer's disease	SLAB51® probiotic	Consortium increases HIF-1a and decreases PHD2	Preclinical	10.3390/ijms23010357
		Bifidobacterium breve Bv-889, B. longum subspecies infantis BLI-02, B. bifidum VDD088, B. animalis subsp. lactis CP-9, Lactobacillus plantarum PL-02	Consortium has an anti-oxidant and anti-inflammatory effects	Clinical trial. Phase N/A	NCT05145881
		Lactobacillus paracasei, Lactobacillus plantarum, Lactobacillus rhamnosus, Lactobacillus helveticus, Bifidobacterium breve	Consortium reduces neuroinflammation	Clinical Phase 1	NCT06181513
	Amyotrophic Lateral Sclerosis-Frontotemporal Dementia Spectrum Disorder	Probiotic formulation	NA	Clinical Phase 2	NCT06051123
	Anxiety and depression	Probiotics PS128	NA	Clinical Phase 1	NCT04942522
	Asthma and allergy	Bifidobacterium breve B632 (DSM 24706) and Lactobacillus salivarius LS01 (DSM 22775)	Consortium reduces the number of asthma exacerbations in asthmatic children	Clinical trial. Phase N/A	NCT04289441; 10.1016/j.anai.2022.04.026
	Atherosclerosis	FMT	Consortium improves metabolic endotoxemia-induced inflammation by restoring the gut barrier	Preclinical	10.1038/s12276-022-00728-w
	Atopic dermatitis	FMT	NA	Clinical Phase 3	NCT04283968
		FMT	NA	Clinical Phase 2. Withdrawn	NCT04238091
		Defined consortium (SMT-103H)	Consortium reduces allergic response and Type 1 hypersensitivity	Clinical Phase 2	NCT05003804
	Breast cancer	Lactobacillus	Consortium displaces the harmful bacteria and reduces inflammation	Clinical trial. Phase N/A	NCT03290651
		Lactobacillus plantarum, Bacillus subtilis, Bifidobacterium lactis, Bifidobacterium bifidum, Lactobacillus rhamnosus, Bifidobacterium breve, lactobacillus casei, Lactobacillus salivarius, Lactobacillus acidophilus, Lactobacillus brevis, Bifidobacterium longum, and Lactobacillus paracasei.	Administered together with Saccharomyces boulardii, the consortium improves the ability of the immune system to recognize cancer	Clinical trial. Phase N/A	NCT03358511
		Lactobacillus reuteri GMNL-89, Lactobacillus plantarum GMNL-141, and Lactobacillus paracasei GMNL-133	Consortium improves chemotherapy side effects	Clinical trial. Phase N/A	NCT06039644
		Saccharomyces boulardii, Lactobacillus plantarum, Bacillus subtilis, Bifidobacterium lactis, Bifidobacterium bifidum, Lactobacillus rhamnosus, Bifidobacterium breve, lactobacillus casei, Lactobacillus salivarius, Lactobacillus acidophilus, Lactobacillus brevis, Bifidobacterium longum, and Lactobacillus paracasei	Consortium improves immune system reaction	Clinical. Completed	NCT03358511
		Bacterioidia, Clostridia, Gammaproteobacteria, Bacili (RBX7455)	NA	Clinical Phase 1. Terminated	NCT04139993
	Breast feeding	Lactobacillus bulgaricus, streptococcus thermophilus, lactococcus lactis and bifidobacterium lactis (Actregularis)	NA	Clinical trial. Phase N/A	NCT06118801
	Cancer Patients	FMT	NA	Clinical Phase 2	NCT05286294
	Cardiac Surgery	Lactic bacteria (Synbiotic 2000)	NA	Clinical Phase 4. Terminated	NCT00164099
	Hepatic encephalopathy	FMT (Lachnospiraceae and Ruminococcaceae donor)	NA	Clinical Phase 1	NCT03152188
	COVID-19	Bifidobacterium lactis LA 304, Lactobacillus salivarius LA 302, and Lactobacillus acidophilus LA 201 (Lactibiane Iki®)	NA	Clinical trial. Phase N/A	NCT05781945
		Lacticaseibacillus casei AMBR2, Lacticaseibacillus rhamnosus GG and Lactiplantibacillus plantarum WCFS1	NA	Clinical trial. Phase N/A	NCT04793997; 10.1111/1751-7915.14189
	Dementia	9 bacterial strains (Omni-Biotic Stress Repair)	NA	Clinical. Recruiting	NCT03847714
	Depression	Bifidobacterium bifidum W23, Bifidobacterium lactis W51, Bifidobacterium lactis W52, Lactobacillus acidophilus W22, Lactobacillus casei W56, Lactobacillus paracasei W20, Lactobacillus plantarum W62, Lactobacillus salivarius W24, and Lactococcus lactis W19	NA	Clinical trial. Phase N/A	NCT04772664
		Bacillus subtilis, Bifidobacterium bifidum, Bifidobacterium breve, Bifidobacterium infantis, Bifidobacterium longum, Lactobacillus acidophilus, Lactobacillus delbrueckii subsp. bulgaricus, Lactobacillus casei, Lactobacillus plantarum, Lactobacillus rhamnosus, Lactobacillus helveticus, Lactobacillus salivarius, Lactococcus lactis subsp. lactis, and Streptococcus thermophilus.	Consortium has antidepressant properties	Clinical trial. Phase N/A	NCT03893162
		Probiotic formulation	NA	Clinical Phase 2	NCT05315401
	Epilepsy	lactobacillus and Bifidobacterium species (Probio-Tec ABCG-Stick-25)	NA	Clinical Phase 4	NCT05160350
		Lactobacillus	Consortium influences brain function through the modulation of GABA	Clinical Phase 2	NCT05539287
	Fatty Liver	Streptococcus thermophilus, Bifidobacterium and Lactobacillus	NA	Clinical Phase 1	NCT00099723
	Hepatic Encephalopathy|Cirrhosis, Liver	Microbiota restoration therapy	NA	Clinical Phase 2	NCT04155099
	Immune Thrombocytopenia	FMT	NA	Clinical Phase 2. Unknown status	NCT03033199
	Kidney transplant with diarrhea	FMT	NA	Clinical Phase 3	NCT05722119
	Liver Cirrhosis	FMT	NA	Clinical Phase 2	NCT04932577
	Lung cancer	Enterococcus hirae and Barnesiella intestinihominis	Improves outcomes in advanced lung cancer alongside chemotherapy	Preclinical	10.1016/j.immuni.2016.09.009
	Lymphoma Patients	FMT	NA	Clinical Phase 2	NCT06218602
	MDRO Colonization After Infection in Renal Transplant Recipients	FMT	NA	Clinical Phase 1.Terminated	NCT02922816
	Mood behavior	Probiotic Ecologic®Barrier	Consortium improves mood and reduces depressive symptoms	Clinical trial. Phase N/A	NCT04753944
	Multiple Sclerosis	Lactobacillus paracasei DSM 13434 and Lactobacillus plantarum DSM 15312	NA	Preclinical	10.18502/ijaai.v22i1.12004
		Lactobacillus casei and Bifidobacterium breve	Consortium shows antioxidant properties and reduces demyelination	Preclinical	10.1007/s12035-023-03593-4
	Myeloid leukemia patients	FMT	NA	Clinical Phase 2	NCT03678493
	Neuropathic pain	Lactobacillus plantarum, Lactobacillus delbrueckii, Lactobacillus acidophilus, Lactobacillus rhamnosus, and Bifidobacterium bifidum	Consortium decreases cold and mechanic allodynia and thermal hyperalgesia	Preclinical	10.32598/bcn.2022.3772.1
	Nonalcoholic fatty liver disease	Bifidobacterium	NA	Clinical Phase 1/2	NCT04175392
		Lactobacillus acidophilus, Lactobacillus casei subsp, Lactobacillus lactis, Bifidobacterium bifidum, Bifidobacterium infantis and Bifidobacterium longum	Consortium leads to replacement of harmful bacteria with an improvement of the fatty liver	Clinical Phase NA	NCT04074889
		Lactobacillus acidophilus and Bifidobacterium lactis	NA	Clinical Phase NA	NCT02764047
		Lactobacillus Lactococcus, Bifidobacterium, Propionibacterium and Acetobacter genera	NA	Clinical Pase NA	NCT03528707
		Pediococcus pentosaceus, Lactococcus lactis or Lactobacillus helveticus	NA	Clinical Phase NA	NCT04555434
		Lactobacillus rhamnosus strain GG	Consortium ameliorates steatosis and fibrosis	Clinical Phase NA	NCT04671186
		Lactoplantibacillus plantarum and Levilactobacillus brevis	Consortium improves hepatic function	Clinical Phase NA	NCT04823676
		VSL5	Consortium reduces hepatic fat content	Clinical Phase NA	NCT00870012
		FMT	Consortium alters insulin resistance and reduces the amount of fat deposited in the liver	Clinical Phase 1/2	NCT02496390
	Non-alcoholic steatohepatitis	VSL4	NA	Clinical Phase 1/2	NCT03511365
		Lactobacillus rhamnosus GG, Bifidobacterium breve BR03, Lactobacillus plantarum	NA	Clinical Phase NA	NCT04781933
	Obesity	Not defined (Ecologic®)	Consortium reduces inflammatory markers	Clinical. Completed	NCT03100162
		VSL3	NA	Clinical Phase NA	NCT01650025
	Parkinson's disease	Lactobacillus fermentum LH01, Lactobacillus reuteri LH03, and Lactobacillus plantarum LH05	Consortium reduces tyrosine hydroxylase production	Preclinical	10.1155/2023/6686037
		Probiotic formulation VSL#3	Consortium showed neuroprotective properties in conjugation with hMSCs	Preclinical	10.1128/spectrum.03208-22
		Bifidobacterium, Lactobacillus and Enterococcus	NA	Clinical Phase 4	NCT04871464
		FMT	Consortium has anti-neuroinflammatory effect	Preclinical	10.1016/j.bbi.2018.02.005
		FMT	NA	Clinical trial. Phase N/A	NCT03808389
	Pediatric Neurogenic Bladder	Lactobacillus rhamnosus GR-1, Lactobacillus reuteri B-54 and RC-14	Consortium modulates antimicrobial and inflammatory defenses, up-regulates protective mucin production and reduces the pressure on pathogens to acquire antibiotic resistance genes	Clinical Phase 1/2. Unknown status	NCT02044965
	Polycystic ovary syndrome	Bifidobacterium lactis, Lactobacillus salivarius, Lactobacillus acidophilus, Lactobacillus paracasei, Lactobacillus plantarum, Lactococcus lactis	Consortium and dietary modification improved endocrine and metabolic profiles in women with PCOS.	Clinical Phase 4	NCT03325023
		Not defined	Consortium reduces PCOS-related symptoms	Clinical Phase 4	NCT04593459
		Not defined	NA	Clinical Phase 3	NCT03843736
	Primary Hypertension	FMT	Consortium can potentially ameliorate hypertension	Clinical Phase 1	NCT05608447
	Prostate Cancer.	FMT	NA	Clinical Phase 2	NCT04116775
	Psoriatic arthritis	FMT	NA	Clinical Phase 2	NCT04924270
	Refractory IgA Nephropathy	FMT	NA	Clinical Phase 2. Unknown status	NCT03633864
	Renal Cancer	FMT	Consortium reduces occurrence of immune-related toxicities in patients	Clinical Phase 1	NCT04163289
	Renal Cell Carcinoma	FMT	Consortium improves response rates to immune checkpoint blockade	Clinical Phase 1/2	NCT04758507
	Schizofrenia	Bifidobacteria BB-12, Lactobacillus casei, Lactobacillus acidophilus, and Lactobacillus rhamnosus (Probio-Tec ABCG-Stick-25)	NA	Clinical Phase 2	NCT04226898
	Skin Cancer	11- non-abundant bacterial strains	Enhances therapeutic efficacy of immune checkpoint inhibitors	Preclinical	10.1038/s41586-019-0878-z
		FMT	NA	Clinical Phase 2	NCT05502913
	Sleep alteration	Omnibiotic Stress Repair	Consortium increases sleep quality	Clinical trial. Phase N/A	NCT05836168
	Spina bifida with Bacteriuria	Lactobacillus reuteri RC-14 and Lactobacillus rhamnosus GR-1	Consortium displaces vagina-derived uropathogens and reduce or prevent bacteriuria	Clinical Phase 1. Unknown status	NCT00717600
	Spinal cord injury	Multistrain probiotic preparation	Consortium improves sports performance	Clinical trial. Phase N/A	NCT04659408
	Urinary tract infections	L. rhamnosus GR-1 and L. reuteri RC-14	Alone or combined with trimethoprim antibiotic, consortium administration shows a reduced rate of recurrent UTI with no observed antibiotic resistance	Clinical trial. Phase N/A	10.1001/archinternmed.2012.777
	Urothelial Bladder Carcinoma	Bifidobacterium,Lactobacillus and Enterococcus Capsules	NA	Clinical Phase 4	NCT05220124
Engineered bacteria
INDIVIDUAL BACTERIA	Disease	Bacteria	Metabolite/mechanism	Stage of research	Reference/NCT
	Ethanol-induced liver disease	Lactobacillus reuteri	Bacteria secreting IL-22	Preclinial	10.1136/gutjnl-2018-317232
	Hyperomocystinuria	Escherichia coli Nissle	Bacteria engineered to incorporate methionine importers and delete exporters	Clinical Phase 1	NCT05462132
	Hyperoxaluria	Escherichia coli Nissle	Bacteria engineered to degrade oxalate into formate	Clinical Phase 1	NCT04629170
	Homocystinuria	Escherichia coli Nissle	Bacteria engineered to degrade methionine in the gastrointestinal tract	Preclinical	10.1136/gutjnl-2018-317232
	Multiple sclerosis	Escherichia coli Nissle	Bacteria overexpressing lactate dehydrogenase enzyme, reducing DC and T cell function	Preclinical	10.1038/s41586-023-06409-6
		Lactococus lactis	Bacteria overexpressing Hsp65, which reduces IL-17 and increases IL10 in peripheral lymphnodes	Preclinical	10.1016/j.cellimm.2022.104661
	Parkinson's disease	Bifidobacterium adolescentis	Bacteria overexpressing GABA γ-aminobutyric acid	Preclinical	10.1016/j.jconrel.2021.09.009
		Lactiplantibacillus plantarum	Bacteria overexpressing GABA inhibits involuntary movements	Preclinical	10.1021/acsnano.1c08377
	Phenylketonuria	Escherichia coli Nissle	Bacteria engineered to produce phenylananine lmmonia Lyase, L-amino acid deaminase and a Phe transporter	Clinical Phase 1/2	NCT03516487
		Escherichia coli Nissle	Bacteria with an auxhotrophy engineered to produce phenylananine lmmonia Lyase, L-amino acid deaminase and a Phe transporter.	Clinical Phase 2	NCT04534842
			Bacteria with an auxhotrophy engineered to produce phenylananine lmmonia Lyase, L-amino acid deaminase and a Phe transporter.	Clinical Phase 1	NCT04984525
